# Supplementary material for: Comprehensive profiling of pathogenic germline large genomic rearrangements in a pan‐cancer analysis
Source: Mol Oncol. 2023 Apr 12;17(9):1917–29. doi: 10.1002/1878-0261.13430 (PMC10483597; doi:10.1002/1878-0261.13430)
Supplement: Supplementary file 6 — Table S1. Comparisons of clinical characteristics between patients grouped by pathogenic germline mutations. [file MOL2-17-1917-s006.xlsx]

## Sheet: Sheet1
	Without vs SNV/InDel	Without vs LGR	SNV/InDel vs LGR
Age of diagnosis	P<0.001 (“SNV/InDel” has more patients with age ≤ 60 than “Without”)	0.188	0.816
Sex	P<0.001 (“SNV/InDel” has more female patients than “Without”)	0.181	0.951
Stage	P<0.001 (“SNV/InDel” has more patients in early stage than “Without”)	0.004 (“LGR” has more patients in early stage than “Without”)	0.248
Number of cancers	P<0.001 (“SNV/InDel” has more patients with multiple cancers than “Without”)	0.494	0.792
Family_history	0.216	1	0.849
